# Supplementary material for: EMR-integrated minimal core dataset for routine health care and multiple research settings: A case study for neuroinflammatory demyelinating diseases
Source: PLoS One. 2019 Oct 15;14(10):e0223886. doi: 10.1371/journal.pone.0223886 (PMC6793844; doi:10.1371/journal.pone.0223886)
Supplement: S1 Table — A detailed tabular view (Excel) of the contained ItemGroups, Items, and CodeLists in the implemented NID CDEs. Also, for each Item its occurrences in the source material is highlighted. (XLSX) [file pone.0223886.s001.xlsx]

## Sheet: NID CDEs
ItemGroup	Item	CodeList		1 Discharge Letters	2 REGIMS	3 Biobank	4 MS CDE	5 Studies	MSBase	Sum	Obligatory/Optional
Diagnosis demyelinating disease of central nervous system
	Current diagnosis			X	X	X	X	X	X	6	obligatory
		Radiologically Isolated Syndrome (RIS) | Clinically Isolated Syndrome (CIS) | Multiple Sclerosis (MS) | Neuromyelitis Optica Spectrum Disorder (NMOSD) | Acute Disseminated Encephalomyelitis (ADEM) | Other CNS demyelinating disorder								0
	Other CNS demyelinating disorder			X	X	X	X			4	conditional
	Date of onset			X	X		X	X	X	5	obligatory
	Date of diagnosis			X	X	X	X	X	X	6	obligatory
Multiple sclerosis										0
	Clinical course of multiple sclerosis			X	X	X	X	X	X	6	conditional
			Relapsing-remitting MS (RRMS) | Secondary progressive MS (SPMS) | Primary progressive MS (PPMS) | Unknown | Other clinical course							0
	Other clinical course			X	X	X	X			4	conditional
Neuromyelitis optica spectrum disorder (NMOSD)										0
	Clinical course of neuromyelitis optica spectrum disorder			X		X	X		X	4	conditional
			Relapsing | Monophasic (including LETM) | Unknown | Other clinical course							0
	Other clinical course			X		X	X			3	conditional
	Aquaporin-4 antibodies			X		X	X		X	4	conditional
			Seropositive | Seronegative | Not determined							0
	anti-MOG antibodies			X		X			X	3	conditional
			Seropositive | Seronegative | Not determined							0
Acute disseminated encephalomyelitis (ADEM)										0
	Clinical course of ADEM			X		X	X			3	conditional
			Monophasic | Recurrent | Unknown | Other clinical course							0
	Other clinical course			X		X	X			3	conditional
Cerebrospinal fluid analysis				X				X		2
	Has the CSF ever been analysed?									0	obligatory
	Oligoclonal bands			X				X	X	3	conditional
			Positive | Negative | Not determined							0
	Pleocytosis			X				X	X	3	conditional
			Yes | No | Not determined							0
Current relapse										0
	Current relapse?			X	X			X	X	4	obligatory
	Therapy for current relapse			X	X		X	X	X	5	conditional
			Methylprednisolone | Immunoadsorption | Plasmapheresis | Other | No therapy for current relapse							0
	Methylprednisolone regimen			X	X				X	3	conditional
			3 x 2000 mg | 5 x 2000 mg | 3 x 1000 mg | 5 x 1000 mg | Other regimen							0
	Other therapy for current relapse			X	X		X	X		4	conditional
	Start date of therapy of current relapse			X	X			X	X	4	conditional
Previous relapses										0
	Number of relapses in the past 12 months			X				X		2	obligatory
			0 relapses | 1 relapse | 2 relapses | 3 relapses | More than 3 relapses | Unknown							0
	Number of relapses in the past 24 months			X	X					2	obligatory
			0 relapses | 1 relapse | 2 relapses | 3 relapses | More than 3 relapses | Unknown							0
EDSS										0
	Current EDSS			X	X			X	X	4	obligatory
Current therapy										0
	Current therapy			X	X	X	X	X	X	6	obligatory
			Glatirameracetat (Copaxone) | Fumarate (BG-12; Tecfidera) | Teriflunomide (Aubagio) | Fingolimod (Gilenya) | Natalizumab (Tysabri) | Alemtuzumab (Lemtrada) | Daclizumab (Zinbryta) | Ocrelizumab | Rituximab | Tocilizumab | Mitoxantrone | Azathioprine | Intravenous immune globulins (IVIg) | Cyclophosphamide | Methotrexate | Recurrent steroide pulse therapy | Study medication | Interferon-ß 1a i.m. …							0
	Other current therapy			X	X	X	X	X		5	conditional
	Reason missing therapy			X						1	conditional
			Lack of effectiveness | No appropriate therapy available | Desire to have children | Abnormal lab values | Lack of compliance | Side effects | Patients wish| Risk of progressive multifocal leukoencephalopathy (PML) | Pregnancy | Intolerance | Other reason							0
	Other reason for missing therapy			X						1	conditional
	Start date of current therapy			X	X	X		X	X	5	conditional
Risk stratification Natalizumab										0	conditional
	Previous immunosuppressive therapy			X				X		2	conditional
	Duration of therapy with Natalizumab			X						1	conditional
			less than or equal 24 months | more than 24 months							0
	Anti-JCV antibody measurement			X				X	X	3	conditional
			Seropositive | Seronegative | Not determined							0
	Date Anti-JCV-antibody measurement			X				X	X	3	conditional
	Anti-JCV antibody index			X				X	X	3	conditional
			< 0,9 | 0,9 - 1,5 | > 1,5							0
	L-selectine risk status			X				X		2	conditional
			Negative | Borderline | Positive							0
	Date L-selectine measurement			X				X		2	conditional
Previous disease-modifying medication										0
	Previous therapy			X	X	X	X	X	X	6	obligatory
			Glatirameracetat (Copaxone) | Fumarate (BG-12; Tecfidera) | Teriflunomide (Aubagio) | Fingolimod (Gilenya) | Natalizumab (Tysabri) | Alemtuzumab (Lemtrada) | Daclizumab (Zinbryta) | Ocrelizumab | Rituximab | Tocilizumab | Mitoxantrone | Azathioprine | Intravenous immune globulins (IVIG) | Cyclophosphamide | Methotrexate | Recurrent steroide pulse therapy | Study medication | Interferon-ß 1a i.m. …							0
	Other previous therapy			X	X	X	X	X		5	conditional
	Start date of previous therapy			X	X	X		X	X	5	conditional
	End date of previous therapy			X	X	X		X	X	5	conditional
	Reason for stopping previous therapy			X	X	X			X	4	conditional
			Lack of effectiveness | No appropriate therapy available | Desire to have children | Abnormal lab values | Lack of compliance | Side effects | Patients wish| Risk of progressive multifocal leukoencephalopathy (PML) | Pregnancy | Intolerance | Other reason							0
	Other reason for stopping previous therapy			X	X	X				3	conditional
MRI results										0
	Has ever been taken an MRI?			X			X	X		3	obligatory
	Region MRI was taken from			X					X	2	conditional
			Head | Spine | Head and spine							0
	Acute disease activity visible in MRI			X				X		2	conditional
	Comparison Previous MRI			X						1	conditional
			Stable | Progression | Unknown							0
Other medical information				X		X		X	X	4	optional
Sum				46	22	21	18	29	25		11	obligatory
											35	conditional
											1	optional

## Sheet: DC
DCL	ItemGroup	Item	CodeListItems	Distinct concepts
1	9	155	12	147
2	6	84	3	78
3	25	146	7	139
4	12	103	10	100
5	11	94	4	90
6	23	177	17	165
7	19	148	12	139
8	14	133	12	128
9	11	88	5	89
10	14	81	6	79
11	5	43	20	44
12	5	31	32	31
Gesamt Mittelwerte	12.8333	106.917	11.6667	102.417

## Sheet: Items, medical concepts
Source	distinct concepts	coverage	Concept coverage	CDEs for secondary use
Discharge letter	102	46	0.45098	1
REGIMS	172	22	0.127907	0.478261
Biobank	43	21	0.488372	0.456522
MS CDE	72	18	0.25	0.391304
DIMAT Screening	102		0	0
ALAIN Screening	118		0	0
STUD	152	29	0.190789	0.630435
MSBase	182	25	0.137363	0.543478
